# Supplementary material for: ER-PM membrane contact site regulation by yeast ORPs and membrane stress pathways
Source: PLoS Genet. 2022 Mar 3;18(3):e1010106. doi: 10.1371/journal.pgen.1010106 (PMC8923467; doi:10.1371/journal.pgen.1010106)
Supplement: S1 File — (XLSX) [file pgen.1010106.s012.xlsx]

## Sheet: Fig 1C Oshts Vs WT TEM PM-ER
WT_SEY6210	CBY926		WT	oshts
ratio	ratio	N	25	25
0.3545	0.718511	Mean	0.442543	0.628726
0.420538	0.614773	StDev	0.0651248	0.0513868
0.377821	0.687805	SEM	0.013025	0.0102774
0.463455	0.643274		p =	1.05676e-14
0.344323	0.686407
0.380965	0.569224
0.50036	0.550603
0.483486	0.594319
0.419926	0.603815
0.409661	0.633263
0.533872	0.566419
0.506957	0.608799
0.38429	0.52742
0.488917	0.647258
0.483212	0.67629
0.427506	0.671034
0.425272	0.618664
0.597683	0.671447
0.422742	0.637759
0.488701	0.596699
0.532781	0.563066
0.418805	0.625968
0.405514	0.623749
0.334137	0.726853
0.458161	0.654739

## Sheet: Fig 1D Oshts vs WT NVJ-NE
NVJ:NE Association ratio			NVJ:NE Association ratio				NVJ Lengrh (um)			NVJ Lengrh (um)
WT	CBY926		WT	CBY926			WT	CBY926		WT	CBY926
0.228952	0.182792	Mean	0.109523	0.0621741			0.103	0.303	Mean	0.588241	0.305835
0.203512	0.173869	Median	0.116436	0.0652386			0.923	0.434	Median	0.628	0.256
0.199905	0.14852	St Dev	0.063975	0.0541294			0.92	0.182	St Dev	0.321364	0.182717
0.191115	0.139463	SEM	0.0113093	0.00878096			0.667	0.145	SEM	0.0596759	0.027864
0.178967	0.131891						1.054	0.312
0.178872	0.125532	pvalue	0.0015836				0.388	0.679	pvalue	0.000109593
0.159628	0.124856		ttest two tail with heteroscedastic variance				0.299	0.0129		ttest two tail with heteroscedastic variance
0.154987	0.100705						0.628	0.166
0.151099	0.0987322						0.456	0.159
0.149087	0.0976706						0.291	0.16
0.148817	0.0938575						0.451	0.664
0.142724	0.0895928						0.246	0.207
0.133228	0.0847519						0.315	0.387
0.127373	0.0808699						0.721	0.18
0.125758	0.0776942						0.79	0.256
0.11723	0.076374						0.757	0.256
0.115641	0.0735237						0.194	0.472
0.114025	0.0690195						0.513	0.256
0.111963	0.0670836						0.701	0.24
0.0992803	0.0633936						0.151	0.382
0.0881741	0.0565744						1.265	0.239
0.0637413	0.0538095						1.066	0.158
0.0546479	0.036936						1.02	0.429
0.0517391	0.0354817						0.691	0.778
0.0495829	0.0346722						0.276	0.321
0.0488419	0.0252765						0.7	0.646
0.0458271	0.017236						0.935	0.096
0.0422851	0.00243672						0.262	0.707
0.0277254	0						0.276	0.339
0	0							0.149
0	0							0.459
0	0							0.094
	0							0.169
	0							0.165
	0							0.23
	0							0.146
	0							0.383
	0							0.235
								0.546
								0.153
								0.361
								0.26
								0.235

## Sheet: Fig 1E Oshts vs WT TEM Lip Drop
WT			CBY926
LD	NLD	NLD:LD	LD	NLD	NLD:LD			WT	CBY926	pvalue
5	2	0.4	2	2	1		n	32	35
4	2	0.5	1	1	1		Mean # Lipid Droplet per cell	2.48485	5.84211	8.44313e-06	ttest two tail with heteroscedastic variance
4	3	0.75	4	3	0.75		SEM LD	0.225872	0.658214
4	0	0	4	3	0.75		Mean # Nuclear Lipid Droplet per cell	1.06061	2.23684	0.000264835	ttest two tail with heteroscedastic variance
4	0	0	6	4	0.666667		SEM NLD	0.158972	0.270661
4	2	0.5	3	2	0.666667		Mean NLD:total LD Ratio per cell	0.45	0.414541	0.651905	ttest two tail with heteroscedastic variance
4	2	0.5	3	2	0.666667		SEM Ratio	0.0650208	0.0433945
4	2	0.5	3	2	0.666667
4	1	0.25	5	3	0.6
3	1	0.333333	10	5	0.5
3	0	0	4	2	0.5
3	3	1	6	3	0.5
3	1	0.333333	8	4	0.5
3	1	0.333333	13	6	0.461538
3	1	0.333333	11	5	0.454545
3	2	0.666667	9	4	0.444444
2	1	0.5	7	3	0.428571
2	0	0	7	3	0.428571
2	1	0.5	5	2	0.4
2	2	1	5	2	0.4
2	1	0.5	14	5	0.357143
2	0	0	3	1	0.333333
2	1	0.5	10	3	0.3
2	2	1	14	4	0.285714
1	0	0	8	2	0.25
1	1	1	9	2	0.222222
1	0	0	10	2	0.2
1	1	1	5	1	0.2
1	1	1	6	1	0.166667
1	0	0	6	1	0.166667
1	1	1	7	1	0.142857
1	0	0	10	1	0.1
0	0		1	0	0
			1	0	0
			2	0	0
			0	0
			0	0
			0	0

## Sheet: Fig 2B Oshts vs WT DsRed-HDEL
WT DsRed-HDEL	CBY926 DsRed-HDEL				WT	CBY926
0.706806	0.921358			Mean	0.586718	0.822143
0.672406	0.908669			Stdev	0.0696985	0.0648096
0.668832	0.905838			SEM	0.0155851	0.0144919
0.64215	0.890213					2.05636e-13
0.636551	0.873077			n	20
0.633088	0.860507
0.627462	0.857271
0.619851	0.839922
0.617705	0.828192
0.593485	0.824947
0.59154	0.824208
0.585937	0.818689
0.58333	0.818398
0.576621	0.809871
0.543712	0.792108
0.50705	0.772019
0.487222	0.760891
0.485505	0.743713
0.480233	0.703447
0.474883	0.68952

## Sheet: Fig 2D Oshts vs WT TCB3-GFP 
WT TCB3-GFP	Oshts TCB3-GFP				WT	CBY926
0.732358	0.881834			Mean	0.526901	0.722495
0.691744	0.873466			Stdev	0.0978853	0.09896
0.650634	0.839616			SEM	0.0218878	0.0221281
0.616876	0.835701					9.01366e-08
0.60977	0.802266			n	20
0.573411	0.802167
0.542644	0.796098
0.537321	0.760327
0.526009	0.759783
0.523535	0.754902
0.518382	0.751889
0.51171	0.737271
0.508835	0.726607
0.488262	0.689159
0.444326	0.683836
0.442877	0.668303
0.441539	0.666446
0.430301	0.666342
0.386419	0.664037
0.361057	0.60357
	0.557931
	0.557847
	0.537978

## Sheet: Fig 2G
	GFP-SCS2 CBY1	GFP-SCS2 CBY926	GFP-IST2 CBY1	GFP-IST2 CBY926
	0.42816	0.301631	0.511696	0.296781
	0.540507	0.453294	0.314804	0.371236
	0.374056	0.375341	0.325097	0.32296
	0.429648	0.48299	0.328285	0.484937
	0.500309	0.466538	0.475794	0.351098
	0.498166	0.547009	0.389601	0.315209
	0.534207	0.570284	0.356891	0.428684
	0.510853	0.45972	0.359146	0.30842
	0.497381	0.335032	0.452094	0.427707
	0.522301	0.459368	0.511131	0.34817
	0.437271	0.376525	0.396474	0.34046
	0.468581	0.437413	0.343393	0.321998
	0.451162	0.338486	0.535822	0.354974
	0.517831	0.572215	0.346187	0.329754
	0.532229	0.581924	0.383469	0.308035
	0.548597	0.415852	0.427676	0.375341
	0.432722	0.554772	0.414263	0.366612
	0.570953	0.488916	0.385708	0.38019
	0.552208	0.577075	0.322688	0.459731
	0.465079	0.344305	0.356308	0.445172
		0.38601	0.533033	0.38698
		0.416734		0.370026
		0.443232		0.375205
		0.356913
Mean	0.490611	0.447566	0.403312	0.368247
STDEV	0.0524038	0.0863056	0.0729016	0.0514078
StERMean	0.0117179	0.0192985	0.0163013	0.0114951
					TTEST
					0.0488016	n.s.
					#NAME?	n.s.
																												29.6781
																											51.1696	37.1236
																											31.4804	32.296
																											32.5097	48.4937
																											32.8285	35.1098
																											47.5794	31.5209
																											38.9601	42.8684
																											35.6891	30.842
																											35.9146	42.7707
																											45.2094	34.817
																											51.1131	34.046
																											39.6474	32.1998
																											34.3393	35.4974
																											53.5822	32.9754
																											34.6187	30.8035
																											38.3469	37.5341
																											42.7676	36.6612
																											41.4263	38.019
																											38.5708	45.9731
																											32.2688	44.5172
																											35.6308	38.698
																											53.3033	37.0026
																												37.5205

## Sheet: Fig2H GFP-Scs2 in wt & Osh4-1
Sample 1
	WT	Osh4-1	Ratio	Corrected ratio		Average	Stddev
GFP	14282.8	13337.8	0.933832	0.912398		0.969141	0.0599362
Actin	11381	11648.4	1.02349
Sample 2
GFP	12842.8	14651.8	1.14086	0.963197
Actin	10843.6	12843.7	1.18445
Sample 3
GFP	16745.8	17102.7	1.02131	1.03183
Actin	9832.74	9732.55	0.989811

## Sheet: Fig 2H GFP-Ist2 in wt & osh4-1
Sample 1
	WT	Osh4-1	Ratio	Corrected ratio		Average	Stddev
GFP	14797.7	14869.4	1.00484	0.885619		1.00083	0.139562
Actin	10446.3	11852.7	1.13462
Sample 2
GFP	10992.1	11432.2	1.04003	1.15602
Actin	13542.1	12183.4	0.899671
Sample 3
GFP	14294.8	15842.9	1.1083	0.960846
Actin	13821.5	15942.6	1.15346

## Sheet: Fig 3B osh1-3 and osh4-7 HDEL
WT	osh1-3 (CBY351)	osh4-7 (CBY400)					WT	osh1-3	osh4-7
DsRed-HDEL	DsRed-HDEL	DsRed-HDEL					DsRed-HDEL	DsRed-HDEL	DsRed-HDEL
0.665645	0.747913	0.506697				Mean	0.567431	0.842589	0.62598
0.654628	0.762627	0.512314				Stdev	0.0668803	0.0559223	0.0813576
0.644254	0.785322	0.545007				SEM	0.0149549	0.0125046	0.0181921
0.631345	0.790033	0.551131
0.6191	0.793762	0.554286				n	20	20	20
0.619027	0.804415	0.561922		***	1.94783e-16	P value	*	*
0.596284	0.813599	0.562702		*	0.0176044	P value	*		*
0.584036	0.822843	0.575055		***	2.09247e-11	P value		*	*
0.574214	0.82609	0.585541
0.573407	0.826472	0.606133
0.570114	0.841608	0.620604
0.568739	0.848341	0.634697
0.553238	0.855661	0.656154
0.546774	0.861673	0.693884
0.540503	0.87399	0.700981
0.534684	0.891616	0.705505
0.520273	0.915979	0.714473
0.50956	0.919591	0.719555
0.438281	0.932262	0.743009
0.404515	0.937988	0.769945

## Sheet: Fig 3D osh1∆ osh2∆ osh3∆ Tcb3p
WT	Total	Tcb3-GFP	Ratio	Average	Std	SEM		Osh123 delta	Total	Tcb3-GFP	Ratio	Average	Std	SEM
1	17361.8	8383.32	0.482859	0.527872	0.0933992	0.0208847		1	23521.7	16298.1	0.692895	0.692841	0.0887555	0.0198463		p-value	1.35303e-06
		570.679								1562.74
		502.482								2032.84
		839.859								1032.99			WT	Delta Osh 1,2,3			WT	Delta osh 1,2,3
		2102.95								3385.68			0.331269	0.469926		Min	0.331269	0.469926
		401.385								1403.08			0.421823	0.571803		Q1	0.462906	0.661033
		892.013								3021.99			0.437778	0.596464		Median	0.530138	0.695995
		124.401								1093.97			0.437795	0.604111		Q3	0.584834	0.745919
		1024.67								2764.77			0.459077	0.659401		Max	0.715001	0.863563
		1924.88						2	27937.7	16877.5	0.604111		0.464182	0.661577
2	10837.1	5885.94	0.543127							3122.7			0.482859	0.66352		box 1	0.462906	0.661033
		1092.77								4132.76			0.486367	0.674888		box 2	0.0672327	0.0349623
		3108.49								2652.67			0.514497	0.692895		box 3	0.0546953	0.0499241
		642.893								4008.78			0.521763	0.695381
		109.841								2003.79			0.538514	0.696609		whisker top	0.130168	0.117643
		527.795								281.895			0.542347	0.703952		whisker bottom	0.131637	0.191107
		281.895								674.868			0.543127	0.711518
		122.25						3	18742.7	11179.3	0.596464		0.552302	0.728504
3	10083.4	6796.99	0.674075							758.785			0.581199	0.743795
		1006.85								1330.67			0.595737	0.752292
		370.875								771.008			0.601799	0.779551
		521.736								3667.88			0.655939	0.7883
		784.497								2553.34			0.674075	0.798765
		801.874								1998.78			0.715001	0.863563
		315.748								98.8604
		98.0098						4	17863.8	13013.9	0.728504
		1783.08								875.788
		530.135								3087.91
		385.399								109.899
		198.785								108.784
4	20173.6	9364.21	0.464182							1504.6
		1874.44								4510.68
		1009.54								293.739
		487.437								205.841
		1092.74								1748.76
		972.083								567.848
		3927.98						5	23847.1	15724.8	0.659401
5	13098.7	7234.46	0.552302							1097.79
		93.6476								3403.34
		1003.88								2032.68
		1900.54								4651.58
		738.139								501.786
		307.248								3091.67
		93.2774								780.884
		3097.74								165.07
6	14255.9	8285.54	0.581199					6	19335.8	13049.5	0.674888
		586.885								178.338
		1092.94								98.0872
		847.387								3573.79
		384.604								2067.11
		3092.89								4008.09
		392.837								96.0797
		576.787								3028.01
		63.2875						7	17863.9	14269.1	0.798765
		405.084								2084.67
		842.838								3097.1
7	26519.1	8784.94	0.331269							742.876
		487.937								4089.78
		783.082								109.479
		509.674								1207.5
		893.983								2937.66
		3092.73						8	27756.7	21880.6	0.7883
		309.864								4328.6
		98.6726								5974.06
		409.311								167.078
		308.78								3784.87
		983.187								589.607
		907.727								1708.79
8	17625.7	12602.4	0.715001							3082.08
		787.837								497.023
		1219.94								1748.48
		873.97						9	13083.9	11298.8	0.863563
		1307.51								3972.87
		1568.97								5167.01
		308.987								193.075
		984.838								1965.85
		609.673						10	23974.6	11266.3	0.469926
		484.783								105.974
		874.029								2071.11
		1689.78								487.785
		1892.1								508.478
9	18902.4	7973.46	0.421823							2007.07
		697.573								442.651
		679.798								1092.49
		409.073								792.649
		402.988								3758.08
		509.978						11	14601.8	10279	0.703952
		680.479								2351.71
		608.93								194.975
		797.008								3300.58
		1508.98								309.588
		93.9083								2084.68
		481.083								784.779
		921.287								1252.65
		182.38						12	28641.1	19951.6	0.696609
10	19721.2	9053.54	0.459077							4764.79
		90.5087								598.479
		108.09								2975.6
		926.084								1253.79
		108.309								608.974
		92.0894								98.8468
		442.651								3286.34
		1092.49								5786.07
		302.08								578.749
		873.909						13	18972.8	14111.8	0.743795
		782.19								102.973
		1013.48								4268.91
		402.876								268.676
		502.909								1797.88
		291.893								1509.43
		882.092								1597.32
		721.909								1094.6
		98.3802								874.085
		321.599								2597.98
11	22431.9	9820.19	0.437778					14	25842.1	17096.5	0.661577
		213.979								1784.85
		92.7822								192.973
		102.98								2631.34
		467.972								105.575
		603.876								2974.5
		782.91								1783.49
		209.287								689.759
		502.999								3971.49
		787.778								2086.69
		1292.57								875.865
		192.874						15	22475.7	15991.8	0.711518
		509.45								3327.72
		1171.36								1284.8
		1985.74								2052.68
		903.623								306.098
12	16716.4	10964.9	0.655939							1205.7
		762.365								678.089
		1003.56								3069.08
		309.19								4067.67
		597.493						16	15756.6	10454.8	0.66352
		2998.19								478.593
		1195.83								497.826
		4098.27								1205.57
13	13835.1	7218.66	0.521763							2056.95
		1143.91								707.678
		950.486								871.255
		1020.82								2759.47
		346.779								1025.19
		182.665								852.279
		305.751						17	13658.1	7809.75	0.571803
		1560.05								873.847
		298.321								177.252
		1409.88								675.73
14	21822.3	9553.7	0.437795							567.58
		1207.24								302.59
		488.172								1205.91
		699.273								105.863
		653.095								597.93
		415.606								2097.57
		343.038								1205.48
		455.186						18	26853.6	20201.7	0.752292
		1352.37								4892.68
		1385.35								3576.53
		1122.5								125.597
		1431.87								1621.53
15	18927.3	11390.4	0.601799							795.599
		735.936								392.856
		509.749								3825.84
		1375.72								578.886
		2073.67								4392.22
		752.233						19	17625.5	13740	0.779551
		128.462								1447.48
		671.388								594.847
		1779.43								478.94
		771.281								2043.94
		2592.58								569.503
16	17291.3	9377.9	0.542347							852.579
		873.648								3592.56
		1873.43								597.579
		502.877								3562.53
		4027.08						20	21765.6	15135.4	0.695381
		402.864								3705.99
		742.736								721.598
		955.274								2875.63
17	24652.6	11990.2	0.486367							94.826
		1286.55								3082.6
		1097.77								678.888
		1512.07								3975.86
		1006.29
		1092.91
		482.098
		578.223
		601.978
		4332.33
18	23921.2	14250.8	0.595737
		1092.94
		409.084
		444.375
		687.985
		509.737
		2121.54
		1494.45
		609.113
		478.873
		602.568
		441.983
		1159.72
		1623.48
		927.257
		1234.34
		413.319
19	23212	12500	0.538514
		697.667
		98.5378
		1287.13
		203.972
		782.83
		1331.67
		894.085
		94.6573
		103.264
		199.701
		467.274
		1902.39
		647.84
		460.226
		498.449
		1562.74
		578.667
		688.887
20	12124.8	6238.18	0.514497
		700.648
		409.202
		1337.78
		700.873
		897.922
		678.888
		1408.88
		103.997

[truncated: 32 more sheets: Fig3E TCB3-GFP WT & osh1∆-3∆, Fig3FG, Fig 4 s-tether RNAseq, Fig 4 oshts RNAseq, Fig 4 osh4-1 s-tether RNAseq, Fig 4 osh4-1 RNAseq, Fig 4 RNAseq Diff Expression, Fig 5A UPR Gene list, Fig 5B Heat Shock, Fig 5C HOG, Fig 6A rESR, Fig 6B iESR, Figure 7A Cluster Analysis, Fig 8A INO mRNA, Fig 8B GFP-Opi1p, Fig 9BC DTT TCB3+HDEL, Fig9E, Fig 9GH Osmo TCB3+HDEL, Fig9J, Fig9K TCB3-GFPNaCl & DDT  …]
